# Supplementary material for: Dietary perceptions and challenges in the management of type 2 diabetes in rural communities of the Eastern Cape, South Africa: a qualitative study
Source: Front Clin Diabetes Healthc. 2026 Jul 8;7:1835644. doi: 10.3389/fcdhc.2026.1835644 (PMC13388071; doi:10.3389/fcdhc.2026.1835644)
Supplement: Supplementary file 2 [file Table1.xlsx]

## Sheet: CodeBook
Theme	Sub-theme	Code description	Illustrative quotations (P1–P35)
Theme 1: Knowledge and perceptions of diabetes and healthy eating	Limited and fragmented understanding of diabetes	Participants had partial, often unclear understanding of diabetes, mainly linked to diet or symptoms rather than pathology.	"I don’t know much yet." (P1); “I’ve forgotten now because I was once told everything.” (P2);"Honestly, I don't really understand anything clearly."(P3); "The only thing I was told at the hospital is that I have diabetes." (P4); "I didn't really understand what diabetes was."(P14); “I don’t know what diabetes is.” (P15); "I do not know what diabetes is."(P18); “I do not really have knowledge. I j…
	Participants’ perceptions regarding causes of diabetes	Diabetes was commonly attributed to heredity, diet, stress, or unexplained causes.	"I think it's the diet."(P1); “Too much thinking or stress, unhappiness.” (P2); "My father had diabetes. So, I think it can be inherited." (P3); "My mother also died from diabetes, so it worried me." (P5);“I don’t know whether it’s inherited or contagious.” (P9);"I think it's sugar."(P11); “I think it is caused by eating too much sugar.” (P12); “I think it is genetic because my mother had it.” (P…
	Basic medical knowledge mixed with misunderstandings	Some participants had partial biomedical knowledge but combined it with misconceptions.	"Diabetes destroys the kidneys, makes you lose energy..."(P1);"If you don't control it, you end up having your legs amputated."(P14); “The body cannot make enough insulin.” (P35); “If you eat the wrong foods your sugar goes up and you can die.” (P16); “It means you must remove fat from meat.” (P11);“With diabetes, you feel thirsty and you have no energy.” (P23);“The body cannot make enough insuli…
Theme 2: Emotional and psychological factors affecting eating habits	Emotional shock, fear, and distress at diagnosis	Diagnosis often triggered fear, shock, or distress, especially among newly diagnosed participants.	": I was stressed, I felt bad "(P1)"I was shocked." (P2); "It affected me badly. My feet were painful." (P4); “My mother also died from diabetes, so it worried me.” (P5); “I was shocked because I wasn’t expecting it.” (P8); “I had seen other people… I thought I might die instantly.” (P9); "I was shocked to hear the diagnosis."(P11); “I was very troubled. I thought I was going to die. At that time…
	Processes of acceptance and adjustment	Over time, some participants developed acceptance and coping strategies.	"I accepted that it's now part of my life."(P1); "At first, I didn't want to accept it, but “I’ve really tried with my diet.” (P3); "The most important thing is to accept it."(P11); “I accepted it and moved on.” (P12);"I didn't accept it well at first."(P15); “I accepted it immediately when I was told.” (P30); “I told myself I will take treatment.” (P21);“It affected me badly.” (P23);“I accepted …
	Psychological burden of poor glycaemic control	Ongoing distress due to fluctuating or uncontrolled blood sugar levels.	“My sugar levels have gone up and I don’t know why, because I’m taking my treatment.”(P2); "Ever since I was told I have diabetes, I became weak."(P3); “I should have researched it myself.”(P6); “I try to eat right but it manages me.” (P4);“It’s not controllable.” (P8); “Sometimes it’s high, then low again.” (P9); “It keeps changing… that is what frustrates me.” (P10); “My sugar level goes up and…
Theme 3: Structural, economic, and environmental barriers to healthy eating	Financial constraints and food insecurity	Cost of food and poverty strongly influenced dietary adherence.	“The food is expensive; there’s no money at home.”(P1)"Sometimes you just can't do what's recommended because there's no money."(P2); "Because of affordability, you eat whatever is available."(P3);“I would say it’s financial difficulty because I depend on the grant.”(P7);“When the money is finished, I eat what I shouldn’t.” (P8); "It’s money. "(P9);"I have money for only one or two weeks, and aft…
	Household and social eating practices	Participants struggled to follow diets due to shared household meals.	"I think the food is expensive, especially diet foods for people with diabetes"(P1)“I make my own separate food so it doesn’t mix with theirs.”(P8);“I must buy the same food as everyone else.” (P9);"I even have my own groceries so I can control my own food."(P16); “I must cook what everyone eats.” (P17); “We eat from the same pot.” (P19); “They eat my fruit even though it is for me.” (P21);“I do …
	Agricultural instability and barriers to home food production	Some participants relied on gardens but faced production challenges.	"We grow some vegetables."(P1);"I have my small garden where I grow things, carrots and everything."(P4);“I try to farm, but sometimes the crops don’t do well.” (P9) ; “I also farm.” (P10); “We planted vegetables but they get finished.” (P18); “I need money to buy seeds.” (P21);“There is land available for planting, but the problem is money to buy seeds.” (P27); “I used to farm myself, but now I …
	Competing health conditions and physical limitations	Other illnesses complicate dietary management	"The only other thing I have is an ulcer." (P4);“I also have high blood pressure, kidney issues, and bone problems.” (P9); “I also have hypertension and ulcers.” (P30); “I think it means vegetables and starches in moderation. Green vegetable. Now I am confused because I am taking Warfarin for INR, and I was told I must eat orange vegetables. So, I am still confused.” (P32); “My eyes are affected.…
	Knowledge gaps and conflicting dietary information	Participants reported inconsistent or unclear dietary advice.	"You must use brown rice and brown bread instead of white ones." (P5); “No, nothing really stops me. I can afford food; the only problem is that I do not know exactly what I should and should not eat. My problem is the lack of knowledge.” (P6); "I tried eating vegetables and cucumber, but I got hungry at night, so I went back to rice."(P12);"I think it means eating vegetables."(P15); “Healthy eat…
Theme 4: Role of healthcare providers and support systems	Trust in healthcare providers	Health workers were the main trusted source of diabetes information.	“From health professionals.” (P1); "From health workers."(P11); "From health professionals."(P16); “From health professionals.” (P18); “Doctors tell us what to eat.” (P28); “We get information from nurses.” (P23);“From health professionals and on the radio.” (P25);“From health professionals.” (P26);“From health professionals.” (P27);“From health professionals”(29);“From health professionals.”(P33…
	Inadequate dietary counselling	Despite trust, participants felt education was insufficient.	“No, I was never given an explanation. The only thing I was told at the hospital is that I have diabetes.” (P4); "I think they couldn't educate because there were too many people."(P1); “They didn’t say much… they rush because there are many patients.” (P6);"No, I have long been wishing to know that."(P15); “I do not have enough knowledge, I just hear things.” (P22); “They did not explain well.” …
	Fragmented and inconsistent health messages	Participants received inconsistent dietary advice.	"I hear people saying you must not eat certain foods." (P3);“Sometimes I just hear things from other people.” (P6); "It means eating things like vegetables, not eating starch, and avoiding fatty meat."(P12);"It means vegetables" and "not eat too much starch"(P16); "I just hear that when a person has diabetes, they are given treatment."(P19); “I know that a person with diabetes should not eat swee…
	Family and social support dynamics	Support ranged from strong assistance to lack of understanding.	"They try. We even have a small garden..."(P1);"My children support me a lot; they even remind me to take my medication." (P3);"The children don't give anything." (P4); "Yes, they support me."(P16);"They try by encouraging me with words, but they do not have money."(P18); "Yes, they support me and they understand."(P19); "When there is fruit, they rush to eat it even though I told them it is for …
